# Supplementary material for: Low Concentration of Anti-Auxin and Anti-Fungal Agent Accelerates the PLB Regeneration of Dendrobium okinawense under Green LED
Source: Plants (Basel). 2022 Apr 15;11(8):1082. doi: 10.3390/plants11081082 (PMC9028245; doi:10.3390/plants11081082)
Supplement: Supplementary file 1 [file plants-11-01082-s001.zip]

Archive with 1 entries (1 files):
- plants-1642357-supplementary.pdf
